# Supplementary material for: Neural precursors cells expanded in a 3D micro-engineered niche present enhanced therapeutic efficacy in vivo
Source: Nanotheranostics. 2021 Jan 1;5(1):8–26. doi: 10.7150/ntno.50633 (PMC7738947; doi:10.7150/ntno.50633)
Supplement: Supplementary file 2 — Supplementary table 2. [file ntnov05p0008s2.xlsx]

## Sheet: Foglio1
Transcript ID	gene_name	log2FoldChange	padj	gene_biotype
ENSMUSG00000004371	Il11	5.59261	0.0529933	protein_coding
ENSMUSG00000061143	Maml3	5.52246	0.00787146	protein_coding
ENSMUSG00000020218	Wif1	-5.27845	0.0219928	protein_coding
ENSMUSG00000015968	Cacna1d	5.17787	0.0100352	protein_coding
ENSMUSG00000005864	Cnga2	-4.9841	0.0575357	protein_coding
ENSMUSG00000027947	Il6ra	4.92425	1.02e-08	protein_coding
ENSMUSG00000044641	Pard6b	4.88065	0.0016148	protein_coding
ENSMUSG00000016024	Lbp	-4.69906	0.0563614	protein_coding
ENSMUSG00000028634	Hivep3	4.69307	6.52e-08	protein_coding
ENSMUSG00000017491	Rarb	-4.6384	0.000309426	protein_coding
ENSMUSG00000024912	Fosl1	4.46857	0.0139477	protein_coding
ENSMUSG00000053279	Aldh1a1	-4.3694	0.00764771	protein_coding
ENSMUSG00000032528	Vipr1	4.26107	0.0778021	protein_coding
ENSMUSG00000032271	Nnmt	-4.25353	0.0440434	protein_coding
ENSMUSG00000037225	Fgf2	4.18098	0.025942	protein_coding
ENSMUSG00000024747	Aldh1a7	-3.972	0.0109653	protein_coding
ENSMUSG00000027544	Nfatc2	3.82871	0.0133577	protein_coding
ENSMUSG00000006386	Tek	-3.59288	0.0466062	protein_coding
ENSMUSG00000033327	Tnxb	3.59234	0.0963581	protein_coding
ENSMUSG00000025855	Prkar1b	3.58695	0.047519	protein_coding
ENSMUSG00000041460	Cacna2d4	-3.57918	0.0173825	protein_coding
ENSMUSG00000002603	Tgfb1	3.52366	0.0874374	protein_coding
ENSMUSG00000028270	Gbp2	3.48027	0.000852554	protein_coding
ENSMUSG00000000120	Ngfr	3.47317	0.00130141	protein_coding
ENSMUSG00000042010	Acacb	3.42494	0.054225	protein_coding
ENSMUSG00000026483	Fam129a	-3.3516	0.00728506	protein_coding
ENSMUSG00000003849	Nqo1	-3.28852	0.00672579	protein_coding
ENSMUSG00000042608	Stk40	3.26743	6.8e-09	protein_coding
ENSMUSG00000024210	Ip6k3	-3.23851	0.0526445	protein_coding
ENSMUSG00000026430	Rassf5	3.22685	0.0663224	protein_coding
ENSMUSG00000050931	Sgms2	3.1876	4.49e-06	protein_coding
ENSMUSG00000041798	Gck	-3.15308	0.0974621	protein_coding
ENSMUSG00000020932	Gfap	3.12672	0.0296761	protein_coding
ENSMUSG00000002799	Jag2	3.10727	0.000123062	protein_coding
ENSMUSG00000031698	Mylk3	-3.05396	0.0904402	protein_coding
ENSMUSG00000009376	Met	3.05298	0.037776	protein_coding
ENSMUSG00000005148	Klf5	3.04222	0.0161146	protein_coding
ENSMUSG00000030525	Chrna7	2.95506	0.0571502	protein_coding
ENSMUSG00000050541	Adra1b	2.94701	2.64e-05	protein_coding
ENSMUSG00000015829	Tnr	2.88622	0.0312922	protein_coding
ENSMUSG00000021567	Nkd2	2.81029	0.099944	protein_coding
ENSMUSG00000006445	Epha2	2.78252	4.9e-05	protein_coding
ENSMUSG00000024330	Col11a2	2.76512	0.000422294	protein_coding
ENSMUSG00000004661	Arid3b	2.76482	0.066314	protein_coding
ENSMUSG00000047293	Gpr15	-2.76011	0.0870234	protein_coding
ENSMUSG00000022101	Fgf17	2.70656	0.0473127	protein_coding
ENSMUSG00000018476	Kdm6b	2.65089	3.29e-07	protein_coding
ENSMUSG00000020176	Grb10	2.64294	0.0480844	protein_coding
ENSMUSG00000039809	Gabbr2	2.63494	0.00318965	protein_coding
ENSMUSG00000041797	Abca9	-2.58438	0.00208676	protein_coding
ENSMUSG00000034394	Lif	2.55277	0.0141735	protein_coding
ENSMUSG00000023885	Thbs2	-2.52327	0.0340306	protein_coding
ENSMUSG00000091971	Hspa1a	2.51895	0.0338009	protein_coding
ENSMUSG00000021196	Pfkp	2.45567	0.0165833	protein_coding
ENSMUSG00000052135	Foxo6	2.40793	0.032385	protein_coding
ENSMUSG00000018932	Map2k3	2.39544	6.01e-08	protein_coding
ENSMUSG00000008855	Hdac5	2.36417	2.51e-07	protein_coding
ENSMUSG00000034177	Rnf43	-2.30919	0.0625568	protein_coding
ENSMUSG00000001750	Tcirg1	-2.29	0.0167787	protein_coding
ENSMUSG00000032860	P2ry2	2.26208	0.00483065	protein_coding
ENSMUSG00000029334	Prkg2	2.24631	0.00394295	protein_coding
ENSMUSG00000003752	Itpkc	2.24606	0.00134435	protein_coding
ENSMUSG00000028012	Rrh	2.24593	0.0758975	protein_coding
ENSMUSG00000005057	Sh2b2	2.23091	0.00788198	protein_coding
ENSMUSG00000063681	Crb1	-2.2304	0.051387	protein_coding
ENSMUSG00000001995	Sipa1l2	2.20857	5.06e-05	protein_coding
ENSMUSG00000024617	Camk2a	-2.20336	0.0895938	protein_coding
ENSMUSG00000020027	Socs2	2.19302	0.0240745	protein_coding
ENSMUSG00000039005	Tlr4	-2.16927	0.0122987	protein_coding
ENSMUSG00000025779	Ly96	-2.15852	0.0352851	protein_coding
ENSMUSG00000038393	Txnip	-2.15703	0.000233034	protein_coding
ENSMUSG00000042594	Sh2b3	2.1497	0.000469685	protein_coding
ENSMUSG00000021253	Tgfb3	-2.13003	0.000709394	protein_coding
ENSMUSG00000022346	Myc	2.12752	3.89e-05	protein_coding
ENSMUSG00000024883	Rin1	2.12605	0.00859273	protein_coding
ENSMUSG00000018500	Adora2b	2.11978	0.0355307	protein_coding
ENSMUSG00000024887	Asah2	-2.11943	0.00263823	protein_coding
ENSMUSG00000018774	Cd68	2.09856	0.0139401	protein_coding
ENSMUSG00000021448	Shc3	2.07385	0.000868491	protein_coding
ENSMUSG00000034731	Dgkh	2.06378	0.00712712	protein_coding
ENSMUSG00000026479	Lamc2	2.05795	0.00200372	protein_coding
ENSMUSG00000005413	Hmox1	2.04033	5.7e-05	protein_coding
ENSMUSG00000053819	Camk2d	2.03475	0.00287509	protein_coding
ENSMUSG00000020573	Pik3cg	-2.02729	0.0969213	protein_coding
ENSMUSG00000029385	Ccng2	-2.00302	0.00163416	protein_coding
ENSMUSG00000031639	Tlr3	-1.99254	0.00364677	protein_coding
ENSMUSG00000044197	Gpr146	-1.98834	0.00287509	protein_coding
ENSMUSG00000045671	Spred2	1.97767	2.32e-08	protein_coding
ENSMUSG00000034730	Adgrb1	1.9753	0.0284653	protein_coding
ENSMUSG00000022836	Mylk	-1.95902	0.0354456	protein_coding
ENSMUSG00000020140	Lgr5	-1.95219	0.000750212	protein_coding
ENSMUSG00000037992	Rara	1.94477	0.000762528	protein_coding
ENSMUSG00000000782	Tcf7	1.93124	0.0340306	protein_coding
ENSMUSG00000040009	Gnaz	1.9295	5.63e-05	protein_coding
ENSMUSG00000027570	Col9a3	-1.9256	0.0757228	protein_coding
ENSMUSG00000031465	Angpt2	-1.90784	0.0563862	protein_coding
ENSMUSG00000026773	Pfkfb3	1.90343	7.08e-05	protein_coding
ENSMUSG00000026959	Grin1	1.89622	0.0791293	protein_coding
ENSMUSG00000022895	Ets2	1.88412	4.76e-05	protein_coding
ENSMUSG00000022619	Mapk8ip2	1.85965	0.000709394	protein_coding
ENSMUSG00000028040	Efna4	-1.84333	0.000703318	protein_coding
ENSMUSG00000067367	Lyar	1.84323	0.00189388	protein_coding
ENSMUSG00000024222	Fkbp5	1.8319	0.0140866	protein_coding
ENSMUSG00000051391	Ywhag	1.83015	1.3e-05	protein_coding
ENSMUSG00000031778	Cx3cl1	1.81196	0.00150921	protein_coding
ENSMUSG00000030748	Il4ra	1.79597	0.00382605	protein_coding
ENSMUSG00000002983	Relb	1.7949	0.000556905	protein_coding
ENSMUSG00000015090	Ptgds	-1.79297	0.0380501	protein_coding
ENSMUSG00000044749	Abca6	-1.785	0.00659868	protein_coding
ENSMUSG00000000555	Itga5	1.77899	0.000629093	protein_coding
ENSMUSG00000029217	Tec	1.76272	0.0812226	protein_coding
ENSMUSG00000038780	Smurf1	1.76187	1.37e-05	protein_coding
ENSMUSG00000021994	Wnt5a	-1.75571	0.0162088	protein_coding
ENSMUSG00000029174	Tbc1d1	1.75098	0.0053921	protein_coding
ENSMUSG00000010660	Plcd1	1.74779	0.00517348	protein_coding
ENSMUSG00000004791	Pgf	-1.72938	0.00163416	protein_coding
ENSMUSG00000019970	Sgk1	1.72371	0.000154938	protein_coding
ENSMUSG00000036036	Zfp57	1.7085	0.0863835	protein_coding
ENSMUSG00000018537	Pcgf2	1.70405	0.037577	protein_coding
ENSMUSG00000005672	Kit	1.69638	0.0722229	protein_coding
ENSMUSG00000031748	Gnao1	1.69237	0.00159357	protein_coding
ENSMUSG00000049577	Zfpm1	1.68837	0.0060161	protein_coding
ENSMUSG00000032402	Smad3	1.68791	0.000264567	protein_coding
ENSMUSG00000022840	Adcy5	1.67616	0.0217118	protein_coding
ENSMUSG00000038517	Tbkbp1	1.67588	0.00623211	protein_coding
ENSMUSG00000022419	Deptor	1.67332	0.0105592	protein_coding
ENSMUSG00000002109	Ddb2	-1.65968	0.00216934	protein_coding
ENSMUSG00000070348	Ccnd1	1.65785	0.0240745	protein_coding
ENSMUSG00000001751	Naglu	-1.65576	0.00557573	protein_coding
ENSMUSG00000029120	Ppp2r2c	1.65245	0.0939411	protein_coding
ENSMUSG00000020085	Aifm2	-1.64514	0.00722132	protein_coding
ENSMUSG00000056501	Cebpb	1.64443	0.00642936	protein_coding
ENSMUSG00000059588	Calcrl	-1.63984	0.00015255	protein_coding
ENSMUSG00000027395	Polr1b	1.63055	0.000884538	protein_coding
ENSMUSG00000034664	Itga2b	1.62613	0.0132958	protein_coding
ENSMUSG00000053647	Gper1	-1.62545	0.0530102	protein_coding
ENSMUSG00000056666	Retsat	-1.62172	0.0219525	protein_coding
ENSMUSG00000029050	Ski	1.62159	0.000631509	protein_coding
ENSMUSG00000026596	Abl2	1.61241	1.31e-10	protein_coding
ENSMUSG00000050288	Fzd2	-1.6056	0.0202922	protein_coding
ENSMUSG00000018849	Wwc1	1.59722	0.055786	protein_coding
ENSMUSG00000037940	Inpp4b	-1.59645	0.0125932	protein_coding
ENSMUSG00000021359	Tfap2a	1.59617	0.00112804	protein_coding
ENSMUSG00000000567	Sox9	1.58876	0.00062185	protein_coding
ENSMUSG00000042105	Inpp5f	1.58236	0.00571781	protein_coding
ENSMUSG00000037104	Socs5	1.57283	0.00242187	protein_coding
ENSMUSG00000032462	Pik3cb	1.57175	0.000820233	protein_coding
ENSMUSG00000021991	Cacna2d3	-1.56565	0.0178832	protein_coding
ENSMUSG00000020950	Foxg1	1.56482	0.015439	protein_coding
ENSMUSG00000027111	Itga6	-1.56475	0.00996289	protein_coding
ENSMUSG00000037321	Tap1	-1.5594	0.0267022	protein_coding
ENSMUSG00000022861	Dgkg	1.55173	0.0515014	protein_coding
ENSMUSG00000039153	Runx2	1.53747	0.00409454	protein_coding
ENSMUSG00000038332	Sesn1	-1.536	0.000346831	protein_coding
ENSMUSG00000022383	Ppara	-1.52356	0.0388749	protein_coding
ENSMUSG00000020122	Egfr	-1.52239	0.0160561	protein_coding
ENSMUSG00000020620	Abca8b	-1.51615	6.53e-06	protein_coding
ENSMUSG00000014599	Csf1	1.51275	0.00110168	protein_coding
ENSMUSG00000039145	Camk1d	1.51049	0.0284244	protein_coding
ENSMUSG00000026424	Gpr37l1	-1.50843	0.000720298	protein_coding
ENSMUSG00000028164	Manba	-1.50665	0.000189531	protein_coding
ENSMUSG00000063239	Grm4	-1.50361	0.0881726	protein_coding
ENSMUSG00000031200	Mtcp1	-1.49927	0.0100463	protein_coding
ENSMUSG00000022620	Arsa	-1.49005	0.00582822	protein_coding
ENSMUSG00000045382	Cxcr4	-1.48116	0.0115131	protein_coding
ENSMUSG00000026173	Plcd4	-1.47959	0.0256049	protein_coding
ENSMUSG00000028626	Col9a2	1.47845	0.051975	protein_coding
ENSMUSG00000031530	Dusp4	1.47629	0.00648064	protein_coding
ENSMUSG00000023990	Tfeb	1.4758	0.0105214	protein_coding
ENSMUSG00000001552	Jup	-1.47476	0.0044648	protein_coding
ENSMUSG00000032193	Ldlr	1.47292	0.0552718	protein_coding
ENSMUSG00000031616	Ednra	-1.47149	0.000785077	protein_coding
ENSMUSG00000047547	Cltb	1.46958	0.00113658	protein_coding
ENSMUSG00000024014	Pim1	1.4627	0.0438348	protein_coding
ENSMUSG00000018909	Arrb1	1.45663	0.0609877	protein_coding
ENSMUSG00000024112	Cacna1h	1.45308	6.88e-05	protein_coding
ENSMUSG00000028015	Ctso	-1.45088	0.017367	protein_coding
ENSMUSG00000033540	Idua	-1.43732	0.0279522	protein_coding
ENSMUSG00000039844	Rapgef1	1.43543	2.73e-05	protein_coding
ENSMUSG00000021025	Nfkbia	1.43409	0.00571781	protein_coding
ENSMUSG00000037887	Dusp8	1.43108	0.00849357	protein_coding
ENSMUSG00000034245	Hdac11	-1.42401	0.0697201	protein_coding
ENSMUSG00000022453	Naga	-1.41866	0.00964104	protein_coding
ENSMUSG00000025856	Pdgfa	1.41349	0.00900747	protein_coding
ENSMUSG00000042406	Atf4	1.4117	0.000189531	protein_coding
ENSMUSG00000030583	Sipa1l3	1.40264	0.00148312	protein_coding
ENSMUSG00000021385	Ippk	1.40042	5.14e-05	protein_coding
ENSMUSG00000047649	Cd3eap	1.40032	0.00155309	protein_coding
ENSMUSG00000031521	Aga	-1.39504	0.009421	protein_coding
ENSMUSG00000022508	Bcl6	-1.38305	0.0126341	protein_coding
ENSMUSG00000029003	Mad2l2	-1.37595	0.0824878	protein_coding
ENSMUSG00000002393	Nr2f6	1.36425	0.000118164	protein_coding
ENSMUSG00000029478	Ncor2	1.35819	0.00942413	protein_coding
ENSMUSG00000025232	Hexa	-1.35768	0.0139477	protein_coding
ENSMUSG00000061175	Fnip2	1.35599	0.000388266	protein_coding
ENSMUSG00000049044	Rapgef4	-1.35526	0.0101027	protein_coding
ENSMUSG00000045095	Magi1	1.35349	0.00190653	protein_coding
ENSMUSG00000038612	Mcl1	1.35262	1.09e-07	protein_coding
ENSMUSG00000031955	Bcar1	1.34444	3.53e-05	protein_coding
ENSMUSG00000050199	Lgr4	-1.34073	0.0488546	protein_coding
ENSMUSG00000031565	Fgfr1	1.33247	0.00571781	protein_coding
ENSMUSG00000021277	Traf3	1.31477	0.00345759	protein_coding
ENSMUSG00000021665	Hexb	-1.31425	0.00234569	protein_coding
ENSMUSG00000027296	Itpka	-1.31245	0.0697849	protein_coding
ENSMUSG00000029167	Ppargc1a	-1.30768	0.00511926	protein_coding
ENSMUSG00000017760	Ctsa	-1.30206	0.0204243	protein_coding
ENSMUSG00000038390	Gpr162	-1.29608	0.0278153	protein_coding
ENSMUSG00000000142	Axin2	-1.29234	0.0192213	protein_coding
ENSMUSG00000027009	Itga4	-1.29099	0.00305829	protein_coding
ENSMUSG00000020723	Cacng4	1.29051	0.00213326	protein_coding
ENSMUSG00000021453	Gadd45g	1.28942	0.00443306	protein_coding
ENSMUSG00000009621	Vav2	1.28715	0.0139477	protein_coding
ENSMUSG00000041703	Zic5	1.28257	0.0457867	protein_coding
ENSMUSG00000029999	Tgfa	1.27728	0.0229508	protein_coding
ENSMUSG00000022885	St6gal1	-1.27509	0.0345332	protein_coding
ENSMUSG00000026234	Ncl	1.26219	0.00119586	protein_coding
ENSMUSG00000072872	Rybp	1.25756	1.4e-07	protein_coding
ENSMUSG00000038205	Prkab2	1.25157	0.00760427	protein_coding
ENSMUSG00000057367	Birc2	-1.24978	0.00015255	protein_coding
ENSMUSG00000020326	Ccng1	-1.24191	0.0768447	protein_coding
ENSMUSG00000073792	Alg6	-1.24138	0.00359843	protein_coding
ENSMUSG00000064373	Selenop	-1.23832	0.0135987	protein_coding
ENSMUSG00000030172	Erc1	1.23767	0.0200079	protein_coding
ENSMUSG00000049086	Bmyc	1.23732	0.0251225	protein_coding
ENSMUSG00000049551	Fzd9	-1.22968	0.00597544	protein_coding
ENSMUSG00000015224	Cyp2j9	-1.22963	0.0471505	protein_coding
ENSMUSG00000027985	Lef1	1.22598	0.099296	protein_coding
ENSMUSG00000048154	Kmt2d	1.22157	0.000346831	protein_coding
ENSMUSG00000029528	Pxn	1.21727	0.000322959	protein_coding
ENSMUSG00000047281	Sfn	1.21707	0.0311257	protein_coding
ENSMUSG00000040296	Ddx58	-1.21592	0.057603	protein_coding
ENSMUSG00000025880	Smad7	1.2133	0.0243605	protein_coding
ENSMUSG00000028680	Plk3	1.20222	0.0486436	protein_coding
ENSMUSG00000023805	Synj2	1.20207	0.0137937	protein_coding
ENSMUSG00000024413	Npc1	-1.20135	0.0121446	protein_coding
ENSMUSG00000032470	Mras	1.19714	0.0161146	protein_coding
ENSMUSG00000031732	Phlpp2	1.19105	0.00129955	protein_coding
ENSMUSG00000016534	Lamp2	-1.18007	0.00941842	protein_coding
ENSMUSG00000052911	Lamb2	-1.17866	0.0310921	protein_coding
ENSMUSG00000046865	Fbl	1.17791	0.0185111	protein_coding
ENSMUSG00000022052	Ppp2r2a	1.17372	0.000190508	protein_coding
ENSMUSG00000025178	Pi4k2a	1.17342	0.000149951	protein_coding
ENSMUSG00000020593	Lpin1	-1.17336	0.0237312	protein_coding
ENSMUSG00000033502	Cdc14a	1.16614	0.00382605	protein_coding
ENSMUSG00000022672	Prkdc	-1.16488	0.0016823	protein_coding
ENSMUSG00000042428	Mgat3	1.16077	0.0644411	protein_coding
ENSMUSG00000028318	Polr1e	1.16074	0.0513017	protein_coding
ENSMUSG00000029570	Lfng	-1.15346	0.0217118	protein_coding
ENSMUSG00000039747	Orai2	1.14763	0.031513	protein_coding
ENSMUSG00000061436	Hipk2	1.14705	0.00377368	protein_coding
ENSMUSG00000032475	Nck1	-1.14091	0.00237454	protein_coding
ENSMUSG00000052914	Cyp2j6	-1.14042	0.00101668	protein_coding
ENSMUSG00000030894	Tpp1	-1.13723	0.0262486	protein_coding
ENSMUSG00000062444	Ap3b2	1.13669	0.00284008	protein_coding
ENSMUSG00000001419	Mef2d	1.13088	0.00644132	protein_coding
ENSMUSG00000003518	Dusp3	1.1302	0.0172826	protein_coding
ENSMUSG00000019818	Cd164	-1.12515	0.00501118	protein_coding
ENSMUSG00000020941	Map3k14	1.12017	0.0292925	protein_coding
ENSMUSG00000020275	Rel	1.11325	0.0184764	protein_coding
ENSMUSG00000026821	Ralgds	1.11034	0.0732704	protein_coding
ENSMUSG00000009566	Fpgs	1.10776	0.0107647	protein_coding
ENSMUSG00000038331	Satb2	1.10702	0.0229508	protein_coding
ENSMUSG00000030101	Sumf1	-1.10256	0.00118461	protein_coding
ENSMUSG00000040451	Sgms1	1.10215	0.000299889	protein_coding
ENSMUSG00000023473	Celsr3	1.10105	0.0333737	protein_coding
ENSMUSG00000021190	Lgmn	-1.09627	0.00558865	protein_coding
ENSMUSG00000025153	Fasn	1.08752	0.00713837	protein_coding
ENSMUSG00000035828	Pim3	1.07904	0.00642936	protein_coding
ENSMUSG00000019966	Kitl	-1.07794	0.0524858	protein_coding
ENSMUSG00000040620	Dhx33	1.07764	0.00253047	protein_coding
ENSMUSG00000044167	Foxo1	1.07615	0.00611735	protein_coding
ENSMUSG00000034066	Farp2	1.07532	0.0164668	protein_coding
ENSMUSG00000020740	Gga3	1.07424	0.052545	protein_coding
ENSMUSG00000049624	Slc17a5	-1.07113	0.0105718	protein_coding
ENSMUSG00000035725	Prkx	1.07033	0.0171241	protein_coding
ENSMUSG00000028124	Gclm	1.06565	0.0489841	protein_coding
ENSMUSG00000049550	Clip1	1.065	0.0104503	protein_coding
ENSMUSG00000028893	Sesn2	1.06487	0.0943435	protein_coding
ENSMUSG00000030265	Kras	1.06307	0.0101786	protein_coding
ENSMUSG00000025915	Sgk3	-1.06279	0.00997644	protein_coding
ENSMUSG00000039156	Stim2	-1.06276	0.0155664	protein_coding
ENSMUSG00000025737	Wdr24	-1.06275	0.00739936	protein_coding
ENSMUSG00000013033	Adgrl1	1.05924	0.0277838	protein_coding
ENSMUSG00000020827	Mink1	1.05742	0.0182221	protein_coding
ENSMUSG00000030403	Vasp	1.0562	0.028176	protein_coding
ENSMUSG00000005949	Ctns	-1.05595	0.012447	protein_coding
ENSMUSG00000025321	Itgb8	-1.05358	0.0455689	protein_coding
ENSMUSG00000031119	Gpc4	-1.04993	0.0877563	protein_coding
ENSMUSG00000045594	Glb1	-1.04785	0.0228758	protein_coding
ENSMUSG00000039115	Itga9	1.04683	0.0750086	protein_coding
ENSMUSG00000025477	Inpp5a	1.04428	0.00998747	protein_coding
ENSMUSG00000068747	Sort1	-1.0436	0.00636873	protein_coding
ENSMUSG00000031337	Mtm1	-1.03874	0.0273872	protein_coding
ENSMUSG00000021959	Lats2	1.03475	0.026645	protein_coding
ENSMUSG00000057329	Bcl2	1.0323	0.0465904	protein_coding
ENSMUSG00000073889	Il11ra1	-1.02558	0.0678543	protein_coding
ENSMUSG00000035954	Dock4	1.02454	0.024663	protein_coding
ENSMUSG00000032641	Gpr19	-1.02446	0.00250626	protein_coding
ENSMUSG00000049553	Polr1a	1.02263	0.0702224	protein_coding
ENSMUSG00000024952	Rps6ka4	1.01962	0.0176674	protein_coding
ENSMUSG00000024927	Rela	1.01738	0.0055639	protein_coding
ENSMUSG00000024781	Lipa	-1.01204	0.0259316	protein_coding
ENSMUSG00000055799	Tcf7l1	1.01156	0.00414627	protein_coding
ENSMUSG00000027168	Pax6	-1.01152	0.0192279	protein_coding
ENSMUSG00000004207	Psap	-1.00725	0.0321978	protein_coding
ENSMUSG00000035478	Mbd3	1.00499	0.0127998	protein_coding
ENSMUSG00000056917	Sipa1	1.00377	0.017866	protein_coding
ENSMUSG00000024182	Axin1	1.00373	0.00435338	protein_coding
ENSMUSG00000040010	Slc7a5	1.00276	0.0304484	protein_coding
